# Supplementary material for: Cooperative but Dependent–Functional Breed Selection in Dogs Influences Human-Directed Gazing in a Difficult Object-Manipulation Task
Source: Animals (Basel). 2024 Aug 14;14(16):2348. doi: 10.3390/ani14162348 (PMC11350734; doi:10.3390/ani14162348)
Supplement: Supplementary file 1 [file animals-14-02348-s001.zip]

Archive with 1 entries (1 files):
- animals-3140581-supplementary.xlsx
