# Supplementary material for: Cooperative but Dependent–Functional Breed Selection in Dogs Influences Human-Directed Gazing in a Difficult Object-Manipulation Task
Source: Animals (Basel). 2024 Aug 14;14(16):2348. doi: 10.3390/ani14162348 (PMC11350734; doi:10.3390/ani14162348)
Supplement: Supplementary file 1 [file animals-14-02348-s001.zip › animals-3140581-supplementary.xlsx]

## Sheet: Key
male	1
female	2
intact	1
spayed/neutered	2
kept indoors	1
kept indoors and outddors	2
kept outdoors	3
kept in kennel	4
no training	1
trained at home	2
course at dogschool	3
regular dogschool	4
private trainer	5
special training	6
cooperative breed	1
independent breed	2
lookback5	looking back to humans (frequency)
two stage5	gaze alternation (owner-container) (frequency)
three stage5	gaze alternation (owner-container-owner) frequency	Solvable phase, trial 5
box5	looks at container (frequency)
nose5	touches the container with nose (frequency)
go away5	leaves the 0.5m vicinity of the container (frequency)
mouth5	bites, chews the container (frequency)
paw5	touches, scratches the container with its paw (frequency)
encourage5	owner encourages the dog (frequency)
lookdurat5	duration of looking at owner
boxdurat5	duration of looking at container
nosedurat5	touches the container with nose (duration)
godurat5	leaves the 0.5m vicinity of the container (duration)
mouthdurat5	bites, chews the container (duration)
pawdurat5	touches, scratches the container with its paw (duration)
reward5	latency of obtaining the reward (measured from the start of the trial)
first touch5	latency of touching the container first time in the trial
lookback6	looking back to humans (frequency)
two stage6	gaze alternation (owner-container) (frequency)
tree stage6	gaze alternation (owner-container-owner) frequency
box6	looks at container (frequency)	Unsolvable phase
nose6	touches the container with nose (frequency)
go away6	leaves the 0.5m vicinity of the container (frequency)
mouth6	bites, chews the container (frequency)
paw6	touches, scratches the container with its paw (frequency)
encourage6	owner encourages the dog (frequency)
lookdurat6	duration of looking at owner
boxdurat6	duration of looking at container
nosedurat6	touches the container with nose (duration)
godurat6	leaves the 0.5m vicinity of the container (duration)
mouthdurat6	bites, chews the container (duration)
pawdurat6	touches, scratches the container with its paw (duration)
end6	latency of obtaining the reward (measured from the start of the trial)
first touch 6	latency of touching the container first time in the trial

## Sheet: Data
Dog ID	sex	neuter_spay	age	keeping	training	Breed	Group	lookback5	two stage5	three stage5	box5	nose5	go away5	mouth5	paw5	encourage5	lookdurat5	boxdurat5	nosedurat5	godurat5	mouthdurat5	pawdurat5	lookback6	two stage6	three stage6	box6	nose6	go away6	mouth6	paw6	encourage6	lookdurat6	boxdurat6	nosedurat6	godurat6	mouthdurat6	pawdurat6	reward5	end6	first touch5	first touch 6
1	1	2	8	2	4	Staffordshire terrier	2	0	0	0	1	1	0	0	0	1	0	1.65	0.7	0	0	0	21	10	5	18	26	14	6	20	38	22.3	108.05	27.2	67.5	24.85	36	1.65	180	1	1.05
2	1	2	2	2	4	Bassett hound	2	0	0	0	1	1	0	0	0	1	0	1.1	0.15	0	0	0	10	0	0	4	4	4	0	0	19	32.65	13.25	10.45	81.15	0	0	1.15	105.65	1	0.8
3	2	2	1	1	3	Shiba inu	2	0	0	0	1	1	0	0	0	1	0	2.3	1.15	0	0	0	16	3	0	12	7	5	0	0	17	21.65	31.15	22.4	39.25	0	0	2.3	145.95	1.2	0.9
4	1	2	4	2	5	Australian shepherd	1	0	0	0	1	1	0	0	0	1	0	2.1	0.25	0	0	0	16	4	1	9	8	6	9	6	10	16.15	44.6	7.4	42.6	12.65	10.45	2.05	93.15	0.85	1.7
5	1	1	4.5	2	2	Irish terrier	2	0	0	0	1	2	0	0	1	1	0	8.1	5.4	0	0	1.65	3	2	0	3	12	2	1	10	12	4.7	68.4	40.85	34.8	15.2	8.8	8.1	109.2	1.1	1.3
6	1	1	2.5	2	3	Borzoi	2	0	0	0	1	1	0	0	0	1	0	3.05	1.2	0	0	0	3	0	0	4	2	2	0	0	6	10.8	16.65	2.65	56.05	0	0	3.1	70.4	0.95	1.95
7	1	1	4.5	2	4	Jack russell terrier	2	0	0	0	1	1	0	0	0	1	0	0.85	0.1	0	0	0	12	4	8	19	8	4	15	11	4	18.8	145.95	19.6	20.7	58.1	25.75	0.8	180	0.75	0.8
8	1	1	8	2	2	Smooth collie	1	0	0	0	2	3	0	2	4	0	0	16.1	5.35	0	1.7	7.8	23	11	0	18	8	15	1	6	32	40.3	56.25	6.2	102.5	1.7	29.2	17.5	164.1	1.35	1.2
9	1	1	1.5	2	2	Smooth collie	1	0	0	0	1	1	0	0	1	1	0	3.4	0.4	0	0	1.3	34	22	4	29	15	14	0	2	28	73.8	52.35	21.6	56.6	0	1.45	3.4	160.15	1.75	3.38
10	2	1	4	2	2	Smooth collie	1	0	0	0	1	1	0	0	1	0	0	28.6	27.3	0	0	0.35	30	25	0	26	12	19	0	2	19	77.25	57.55	20.8	84.8	0	1.25	28.65	180	1.1	1
11	1	2	8	2	2	Australian shepherd	1	0	0	0	1	1	0	0	0	0	0	3.2	2.1	0	0	0	38	13	0	19	8	17	0	1	22	77.95	37.75	17.5	87.4	0	0.4	3.25	180	1.3	1.15
12	1	1	2	2	3	Briard	1	0	0	0	1	1	0	0	0	0	0	2.1	0.75	0	0	0	14	4	0	13	8	5	0	0	12	17.15	41.85	27.55	85.15	0	0	2.15	170	1.4	1.2
13	1	2	3	2	5	Hovawart	2	0	0	0	1	1	0	0	0	0	0	2	0.8	0	0	0	10	2	0	4	4	1	0	1	5	41.65	21.7	14.5	13.3	0	2.5	2.05	104.35	1.25	1.6
14	1	1	1	1	3	Vizsla	1	0	0	0	1	1	0	0	0	0	0	1.6	0.7	0	0	0	9	3	0	4	3	3	0	0	8	14.4	16.4	13.65	66.2	0	0	1.65	94.55	0.95	0.85
15	2	1	2	2	5	Malinois	1	0	0	0	1	1	0	0	0	0	0	1.5	0.3	0	0	0	8	2	0	9	1	6	5	2	8	7	61.45	0.4	18	53.15	1	1.55	100	1.25	0.9
16	2	2	7	2	5	Dutch shepherd	1	0	0	0	1	2	0	0	1	0	0	5.5	3.65	0	0	0.4	8	0	0	5	8	3	0	3	8	15.75	37.85	29.2	55.2	0	2.5	5.55	117.25	1.5	2.65
17	2	1	4	2	6	Golden retriever	1	0	0	0	1	1	0	0	0	1	0	2.35	1.15	0	0	0	28	6	0	19	20	15	0	8	26	55.4	62.65	27.4	134.1	0	7.7	2.4	180	1.2	1.45
18	1	1	5	2	5	Rough collie	1	0	0	0	1	1	0	0	0	1	0	9.75	7.25	0	0	0	3	0	0	1	1	1	0	0	5	2.45	5.45	1.55	26	0	0	9.8	38.85	2.55	3.95
19	1	1	5	2	3	Briard	1	0	0	0	1	1	0	0	0	0	0	10.95	9.2	0	0	0	10	1	3	8	8	5	2	7	5	12.1	97.05	33.2	45.15	1.85	56.05	11	180	1.8	1.6
20	2	1	2	2	5	Briard	1	0	0	0	1	1	0	0	0	0	0	3.15	1.4	0	0	0	6	1	1	5	1	2	0	0	3	11.3	10.95	3.8	52.6	0	0	3.2	62.15	1.8	2.05
21	1	2	2	2	2	Irish terrier	2	0	0	0	1	1	0	0	0	0	0	4	2	0	0	0	15	6	0	11	8	6	0	1	7	26.1	33.45	16.15	91.95	0	0.4	4.05	148.95	2.05	2.65
22	2	2	5	2	2	Irish terrier	2	0	0	0	2	1	0	0	0	1	0	5.9	2.6	0	0	0	4	0	0	3	1	5	0	0	5	12.55	4.7	0.55	43.95	0	0	8.95	66.9	6.35	3.9
23	1	2	10	1	3	Parson russell terrier	2	0	0	0	1	1	0	0	1	1	0	4.7	0.25	0	0	3.5	2	3	0	6	4	0	9	13	3	5.55	173.8	4.4	0	87.05	80.35	4.75	180	1	0.95
24	1	2	1.5	1	3	Dachshund	2	0	0	0	1	1	0	0	0	1	0	5.4	4	0	0	0	8	1	0	4	2	2	0	0	7	14.5	23.35	18	39.7	0	0	5.45	68.25	1.45	1.1
25	1	1	1.5			Borzoi	2	0	0	0	1	1	0	0	0	0	0	3.9	0.7	0	0	0	2	0	0	1	1	1	0	0	3	13.9	8.45	6.1	26.45	0	0	3.95	38	1.25	2.4
26	1	2	4	2	3	Welsh corgi	1	0	0	0	1	1	0	0	0	1	0	4.45	1.05	0	0	0	4	2	0	2	1	1	0	0	3	31.55	9.4	5.1	36.3	0	0	4.5	45.2	3.45	1.85
27	1	2	7	2	4	Jack russell terrier	2	0	0	0	1	1	0	0	0	0	0	1.4	0.25	0	0	0	4	5	0	8	8	0	7	6	0	3.25	174.3	22.6	0	120.3	27.65	1.45	180	1.25	0.95
28	1	1	3.5	1	4	Jack russell terrier	2	0	0	0	1	1	0	0	1	0	0	2.55	0.4	0	0	0.9	4	4	0	5	3	0	5	8	0	1.8	125.75	4	0	18.45	101.8	2.6	127.8	1.3	1.05
29	2	2	2.5	1	3	Foxterrier	2	0	0	0	1	1	0	0	1	0	0	9.55	5.2	0	0	3.25	16	10	0	19	9	7	0	10	14	22.55	131.05	14.7	28.85	0	97.7	9.6	180	1.15	1.55
30	1	2	7	2	6	Transylvanian hound	2	0	0	0	1	1	0	0	0	1	0	4.5	3.5	0	0	0	18	5	0	9	6	5	0	1	14	54.9	35.75	25.05	29.4	0	1.45	4.55	131.85	1.05	1.25
31	1	1	4	2	4	Rhodesian ridgeback	2	0	0	0	1	1	0	0	0	0	0	2.7	0.95	0	0	0	3	1	0	4	5	2	0	3	6	21.05	51.05	18.25	51.85	0	4.45	2.75	89.1	1.8	6.45
32	2	1	1.5	2	4	Australian shepherd	1	0	0	0	1	1	0	0	0	1	0	1.35	0.8	0	0	0	14	5	0	17	19	5	1	5	12	13.65	123.95	70.15	14.8	32.05	10.5	1.35	175.6	0.6	0.65
33	2	1	5	2	3	Komondor	2	0	0	0	1	1	0	0	0	1	0	2.8	1.55	0	0	0	11	3	0	4	3	3	0	0	9	49.05	20.1	14.5	60.25	0	0	2.85	81.55	1.3	0.65
34	1	2	1	2	3	Shiba inu	2	0	0	0	1	1	0	0	0	1	0	5.35	2.95	0	0	0	7	1	0	7	4	4	0	0	9	11.8	31.65	23.9	83.35	0	0	5.35	131.45	2.4	1.55
35	1	2	3	1	2	Sheltie	1	0	0	0	1	1	0	0	0	1	0	2.75	1.5	0	0	0	36	17	3	32	9	13	0	0	21	47.25	37.7	14.1	98.1	0	0	2.8	150.85	1.3	1.2
36	1	2	6	2	4	Labrador retriever	1	0	0	0	1	1	0	0	0	1	0	2.75	1.55	0	0	0	8	3	1	8	7	5	0	0	6	15.95	11	3.95	79.7	0	0	2.8	109.1	1.25	1.55
37	1	1	2	1	4	Whippet	2	0	0	0	1	2	0	1	0	0	0	9.35	3.7	0	2.75	0	7	2	0	9	7	7	0	0	16	6.15	22.15	12	96.3	0	0	2.4	124.85	1.2	1.95
38	2	2	9	2	4	Puli	1	0	0	0	1	1	0	0	0	0	0	3.8	2.8	0	0	0	0	0	0	1	1	0	0	1	0	0	50.2	22.65	0	0	26.5	3.85	50.25	1.05	1.1
39	1	1	4	2	3	Pumi	1	0	0	0	1	1	0	0	0	0	0	2.65	1.4	0	0	0	10	3	1	4	3	3	0	0	0	20.45	6.7	3.25	40.5	0	0	2.7	54.55	1.3	1.1
40	2	1	1.5	2	6	Labrador retriever	1	0	0	0	1	1	0	0	0	1	0	1.85	0.75	0	0	0	12	1	8	13	2	1	0	0	3	19.6	29.8	17.3	47.85	0	0	1.9	71.5	1.1	1.05
41	1	1	7	1	3	Whippet	2	1	0	1	2	2	0	0	1	1	0.65	13	10.85	0	0	0.15	19	6	5	15	11	6	1	6	8	33.05	92.5	46.25	46.55	0.65	30.1	13.75	180	1.25	1.1
42	2	1	2	2	3	Borzoi	2	0	0	0	1	1	0	0	0	0	0	5.25	3.9	0	0	0	5	1	0	1	1	1	0	0	2	17.6	13.4	12.55	29.25	0	0	5.3	45	1.4	0.9
43	1	2	4	1	2	Transylvanian hound	2	0	0	0	1	1	0	0	0	1	0	1.65	1	0	0	0	0	0	0	1	3	0	2	5	1	0	97.05	19.45	0	7.7	69.2	1.7	97.1	0.7	0.75
44	2	1	5.5	2	3	Irish terrier	1	0	0	0	1	1	0	0	0	0	0	3.1	1.75	0	0	0	12	3	1	12	9	6	0	5	14	60	95	28.55	78.2	0	50.35	3.15	180	1.4	1.3
45	1	2	4	2	6	border collie	1	0	0	0	1	1	0	0	0	0	0	2.5	1.45	0	0	0	24	10	1	16	13	7	1	3	19	39.45	64.1	29.1	64	0.3	11.45	2.55	180	1.1	1.25
46	1	2	4	2	3	Airedale terrier	2	0	0	0	1	1	0	0	0	0	0	2.5	1.05	0	0	0	14	3	0	10	8	5	0	2	11	26.25	42.15	23.2	89	0	2.85	2.55	143.5	1.5	1.15
47	2	2	9	2	4	Puli	1	0	0	0	1	1	0	0	0	0	0	2.85	1.75	0	0	0	11	7	1	11	1	2	0	1	4	22.35	23.25	0.35	14.85	0	0.2	2.9	73.45	1.15	1.2
48	1	2	1	2	5	Bassett hound	2	0	0	0	1	1	0	0	0	0	0	5.05	3.05	0	0	0	12	3	0	8	4	5	0	0	8	37.35	21.6	10.55	77.45	0	0	5.1	116.2	2.05	1.75
49	1	2	3	1	2	Whippet	2	0	0	0	1	1	0	0	1	0	0	3.75	1.5	0	0	0.95	11	6	1	10	10	6	2	3	8	22.2	61.85	36.8	113.55	7.55	4.6	3.8	180	1.35	1.4
50	2	2	1	2	3	Pumi	1	0	0	0	1	1	0	0	0	1	0	1.25	0.1	0	0	0	10	3	1	8	6	2	9	11	3	16.6	129.15	15.6	20.15	61.1	44.8	1.3	180	1.2	1.55
51	2	1	1.5	2	3	Golden retriever	1	0	0	0	1	1	0	0	0	0	0	3.3	1.5	0	0	0	14	5	3	14	11	6	0	0	6	12.65	41.65	27.75	41.05	0	0	3.35	100.15	1.85	1.6
52	1	2	3	2	6	Golden retriever	1	0	0	0	1	1	0	0	1	0	0	3	0.6	0	0	1.1	17	12	2	17	12	2	1	9	22	65.8	84.05	17.35	6.45	1.95	36.9	3.05	180	1.35	1.1
53	1	1	1.5	2	5	border collie	1	0	0	0	1	1	0	0	0	0	0	1.65	0.35	0	0	0	5	3	2	12	4	0	1	7	1	3.7	177.55	21.35	0	1.2	139.35	1.7	180	1.35	1.35
54	2	2	5.5	2	6	rottweiler	1	0	0	0	1	1	0	0	0	1	0	2.65	0.75	0	0	0	5	1	0	3	3	1	1	1	1	5.9	14.05	10.15	38.65	0.95	0.25	2.7	57.2	1.95	1
55	1	1	8	2	6	rottweiler	1	0	0	0	1	1	0	0	0	0	0	1.1	0.2	0	0	0	11	3	1	12	1	3	1	2	11	16.25	41.05	3.3	36.25	5	18.3	1.15	78.6	0.95	1.1
56	1	2	7	2	3	Shiba inu	2	0	0	0	3	1	1	0	0	0	0	10.8	3.35	1.1	0	0	9	4	0	8	6	3	0	2	7	9.65	39.05	29.25	100.25	0	2.15	16.8	152.9	13.45	3.25
57	2	2	3	2	3	border collie	1	0	0	0	1	1	0	0	0	0	0	1.95	0.45	0	0	0	16	8	1	15	11	7	4	5	14	22.05	87.2	23.15	48.9	31.3	16.4	2	139.9	1.55	1.65
58	2	2	2.5	1	4	Bassett hound	2	0	0	0	1	1	0	0	0	0	0	5.4	3.15	0	0	0	15	2	0	10	8	6	0	0	6	23.3	33.75	17.35	100	0	0	5.45	180	2.3	2.65
59	1	2	11	2	3	welsh terrier	2	0	0	0	1	1	0	0	1	0	0	7.85	5.7	0	0	1	12	2	2	13	4	4	0	2	6	17.15	43.6	24.55	97.65	0	4.5	7.9	141.5	1.2	1.55
60	1	2	4	2	2	welsh terrier	2	0	0	0	1	1	0	0	0	0	0	6.65	6.05	0	0	0	6	2	0	3	3	3	0	2	5	10.4	29.6	11.9	83.5	0	13.75	6.7	120.7	0.65	1
61	1	2	4	2	2	Akita inu	2	0	0	0	1	1	0	0	0	0	0	3.4	0.8	0	0	0	4	0	0	2	2	0	0	2	2	48.55	23.95	6.45	0	0	8.6	3.45	99.65	2.65	3
62	2	2	4	2	3	Samoyede	2	0	0	0	1	1	0	0	0	0	0	2	0.8	0	0	0	6	2	0	7	4	4	0	0	3	8.5	10.9	3.45	79.75	0	0	2.05	94.05	1.25	2
63	1	2	4	2	3	Airedale terrier	2	0	0	0	1	1	0	0	0	0	0	3.1	1.05	0	0	0	12	5	2	10	6	3	3	4	7	20.35	114.9	19.95	77.4	40.75	36.75	3.15	180	2.1	3.4
64	2	1	2.5	2	2	welsh terrier	2	0	0	0	1	1	0	0	0	0	0	13.05	10.6	0	0	0	9	2	0	4	6	1	2	2	8	42.75	43.55	26.3	14.3	5.35	6.9	13.1	116.15	2.5	1.75
65	1	2	7	1	6	Lagotto romagnolo	1	0	0	0	1	1	0	0	0	0	0	1.35	0.6	0	0	0	18	14	1	16	14	5	0	10	10	56.4	87.45	21.3	22.9	0	51.8	1.4	154.85	0.8	0.9
66	1	2	4	1	5	Lagotto romagnolo	1	0	0	0	1	1	0	0	0	1	0	4.15	3.4	0	0	0	13	1	2	11	12	8	5	6	9	11.55	132.65	28.05	42.9	77.25	19.3	4.2	180	0.8	1.3
67	2	2	5	1	4	Irish terrier	1	0	0	0	1	1	0	0	1	1	0	3.35	1.3	0	0	0.95	25	4	6	25	11	5	0	8	20	37.8	87.1	16.65	27.45	0	46	3.4	173.55	1.15	1.4
68	1	2	3	2	3	Shiba inu	2	0	0	0	1	1	0	0	0	0	0	6.65	5.7	0	0	0	27	16	0	22	8	2	0	3	13	64.5	66.3	34	11.8	0	17.35	6.7	165.2	1	0.75
69	2	2	7	1	2	English cocker spaniel	1	0	0	0	1	2	0	0	1	0	0	10.55	4.9	0	0	4.25	9	1	0	3	2	2	0	0	5	22.95	15.35	12.1	53.85	0	0	10.6	70.35	1.45	1.2
70	1	1	3	1	3	English cocker spaniel	1	0	0	0	1	1	0	0	0	0	0	3.05	1.75	0	0	0	0	0	0	1	1	1	0	0	0	0	12.35	11.25	35.85	0	0	3.1	50.25	1.35	1.15
71	2	2	2	1	3	English cocker spaniel	1	0	0	0	1	1	0	0	0	0	0	2.3	1.5	0	0	0	19	6	2	15	12	11	0	4	11	34.7	91.25	56.9	79.25	0	12.55	2.35	180	0.85	0
